# Supplementary material for: TNBC Spatial Transcriptomic Analysis across Clinical States Reveals Subtype-Specific Networks and Immunosuppressive Niches
Source: Cancer Res Commun. 2026 May 29;6(5):1246–60. doi: 10.1158/2767-9764.CRC-25-0808 (PMC13245550; doi:10.1158/2767-9764.CRC-25-0808)
Supplement: Supplementary Data — Supplementary Tables [file crc-25-0808_supplementary_data_suppst.xlsx]

## Sheet: samplelist copy
DSPID	type	TNBCtype	AOI	Age	Patient	Tissue	stage	MetType	AJCCStage	TumorSize	P53	Age2	Survival	TumorType	Label	SpatialSubtype
DSP-1001660009209-F-A04	Tumor	BL1	52821	48	Slide1_Patient1	breast	T2N3aM0.2	Primary1	IIIC	3.5	+	48	DEAD (9 MONTHS)	tnbc	P1_B1	Excluded
DSP-1001660009209-F-A05	Stroma	BL1	84226.5	48	Slide1_Patient1	breast	T2N3aM0.2	Primary1	IIIC	3.5	+	48	DEAD (9 MONTHS)	tnbc	P1_B1	Excluded
DSP-1001660009209-F-A06	Tumor	BL1	26582.2	34	Slide1_Patient2	breast	T2N1aM0.1	Primary2	IIB	3	_	34	ALIVE (82 MONTHS)	tnbc	P2_B1	Excluded
DSP-1001660009209-F-A07	Stroma	BL1	117263	34	Slide1_Patient2	breast	T2N1aM0.1	Primary2	IIB	3	_	34	ALIVE (82 MONTHS)	tnbc	P2_B1	Excluded
DSP-1001660009209-F-A08	Tumor	BL1	31651.6	34	Slide1_Patient2	breast	T2N1aM0.2	Primary2.1	IIB	3	_	34	ALIVE (82 MONTHS)	tnbc	P2_B2	Excluded
DSP-1001660009209-F-A09	Stroma	BL1	108076	34	Slide1_Patient2	breast	T2N1aM0.2	Primary2.1	IIB	3	_	34	ALIVE (82 MONTHS)	tnbc	P2_B2	Excluded
DSP-1001660009209-F-A10	Tumor	BL1	46982.6	37	Slide1_Patient3	breast	T2N3aM0.3	Primary3	IIIC	2.5	+	37	ALIVE (81 MONTHS)	tnbc	P3_B1	Excluded
DSP-1001660009209-F-A11	Stroma	BL1	84130.3	37	Slide1_Patient3	breast	T2N3aM0.3	Primary3	IIIC	2.5	+	37	ALIVE (81 MONTHS)	tnbc	P3_B1	Excluded
DSP-1001660009209-F-A12	Tumor	UNS	57793.6	37	Slide1_Patient3	breast	T2N3aM0.4	Primary3.1	IIIC	2.5	+	37	ALIVE (81 MONTHS)	tnbc	P3_B2	Inflamed
DSP-1001660009209-F-B01	Stroma	UNS	84585.5	37	Slide1_Patient3	breast	T2N3aM0.4	Primary3.1	IIIC	2.5	+	37	ALIVE (81 MONTHS)	tnbc	P3_B2	Inflamed
DSP-1001660009209-F-B02	Tumor	IM	65404.9	58	Slide1_Patient4	breast	T2N3aM0	Primary4	IIIC	3.5	+	58	DEAD (9 MONTHS)	er-pr-her+	P4_B1	Inflamed
DSP-1001660009209-F-B03	Stroma	IM	75960.4	58	Slide1_Patient4	breast	T2N3aM0	Primary4	IIIC	3.5	+	58	DEAD (9 MONTHS)	er-pr-her+	P4_B1	Inflamed
DSP-1001660009209-F-B04	Tumor	IM	45139.4	58	Slide1_Patient4	breast	T2N3aM0	Primary4.1	IIIC	3.5	+	58	DEAD (9 MONTHS)	er-pr-her+	P4_B2	Inflamed
DSP-1001660009209-F-B05	Stroma	IM	65307.7	58	Slide1_Patient4	breast	T2N3aM0	Primary4.1	IIIC	3.5	+	58	DEAD (9 MONTHS)	er-pr-her+	P4_B2	Inflamed
DSP-1001660009209-F-B06	Tumor	IM	27266	37	Slide1_Patient5	breast	T2N3aM0	Primary5	IIIC	4.5	_	37	ALIVE(78 MONTHS)	er-pr-her+	P5_B1	Inflamed
DSP-1001660009209-F-B07	Stroma	IM	111263	37	Slide1_Patient5	breast	T2N3aM0	Primary5	IIIC	4.5	_	37	ALIVE(78 MONTHS)	er-pr-her+	P5_B1	Inflamed
DSP-1001660009209-F-B08	Tumor	M	26380.9	37	Slide1_Patient5	breast	T2N3aM0	Primary5.1	IIIC	4.5	_	37	ALIVE(78 MONTHS)	er-pr-her+	P5_B2	Inflamed
DSP-1001660009209-F-B09	Stroma	M	120898	37	Slide1_Patient5	breast	T2N3aM0	Primary5.1	IIIC	4.5	_	37	ALIVE(78 MONTHS)	er-pr-her+	P5_B2	Inflamed
DSP-1001660009209-F-B10	Tumor	LAR	58959.2	66	Slide1_Patient6	breast	T2N2aM0.1	Primary6	IIIA	5	_	66	ALIVE(75 MONTHS)	tnbc	P6_B1	Excluded
DSP-1001660009209-F-B11	Stroma	LAR	90388.3	66	Slide1_Patient6	breast	T2N2aM0.1	Primary6	IIIA	5	_	66	ALIVE(75 MONTHS)	tnbc	P6_B1	Excluded
DSP-1001660009209-F-B12	Tumor	UNS	75737	66	Slide1_Patient6	breast	T2N2aM0.2	Primary6.1	IIIA	5	_	66	ALIVE(75 MONTHS)	tnbc	P6_B2	Excluded
DSP-1001660009209-F-C01	Stroma	UNS	60570.5	66	Slide1_Patient6	breast	T2N2aM0.2	Primary6.1	IIIA	5	_	66	ALIVE(75 MONTHS)	tnbc	P6_B2	Excluded
DSP-1001660009209-F-C02	Tumor	BL1	42654.2	51	Slide1_Patient7	breast	T2N1aM0.3	Primary7	IIB	3	_	51	ALIVE(73 MONTHS)	tnbc	P7_B1	Excluded
DSP-1001660009209-F-C03	Stroma	BL1	105233	51	Slide1_Patient7	breast	T2N1aM0.3	Primary7	IIB	3	_	51	ALIVE(73 MONTHS)	tnbc	P7_B1	Excluded
DSP-1001660009209-F-C04	Tumor	BL1	35857.8	51	Slide1_Patient7	breast	T2N1aM0.4	Primary7.1	IIB	3	_	51	ALIVE(73 MONTHS)	tnbc	P7_B2	Excluded
DSP-1001660009209-F-C05	Stroma	BL1	111440	51	Slide1_Patient7	breast	T2N1aM0.4	Primary7.1	IIB	3	_	51	ALIVE(73 MONTHS)	tnbc	P7_B2	Excluded
DSP-1001660009209-F-C06	Tumor	BL1	37271.7	51	Slide1_Patient7	breast	T2N1aM0.5	Primary7.2	IIB	3	_	51	ALIVE(73 MONTHS)	tnbc	P7_B3	Excluded
DSP-1001660009209-F-C07	Stroma	BL1	108747	51	Slide1_Patient7	breast	T2N1aM0.5	Primary7.2	IIB	3	_	51	ALIVE(73 MONTHS)	tnbc	P7_B3	Excluded
DSP-1001660009209-F-C08	Tumor	BL2	42351.4	41	Slide1_Patient8	breast	er-pr-her+	Primary8	IIIC	3.5	_	41	ALIVE(72 MONTHS)	er-pr-her+	P8_B1	Excluded
DSP-1001660009209-F-C09	Stroma	BL2	97039.8	41	Slide1_Patient8	breast	er-pr-her+	Primary8	IIIC	3.5	_	41	ALIVE(72 MONTHS)	er-pr-her+	P8_B1	Excluded
DSP-1001660009209-F-C10	Tumor	BL1	33062.9	41	Slide1_Patient8	breast	er-pr-her+	Primary8.1	IIIC	3.5	_	41	ALIVE(72 MONTHS)	er-pr-her+	P8_B2	Excluded
DSP-1001660009209-F-C11	Stroma	BL1	113788	41	Slide1_Patient8	breast	er-pr-her+	Primary8.1	IIIC	3.5	_	41	ALIVE(72 MONTHS)	er-pr-her+	P8_B2	Excluded
DSP-1001660009209-F-C12	Tumor	LAR	48123.1	56	Slide1_Patient9	breast	er-pr-her+	Primary 9	IIIA	6	+	56	ALIVE(72 MONTHS)	er-pr-her+	P9_B1	Inflamed
DSP-1001660009209-F-D01	Stroma	LAR	99858.8	56	Slide1_Patient9	breast	er-pr-her+	Primary 9	IIIA	6	+	56	ALIVE(72 MONTHS)	er-pr-her+	P9_B1	Inflamed
DSP-1001660009209-F-D02	Tumor	LAR	50770.9	56	Slide1_Patient9	breast	er-pr-her+	Primary9.1	IIIA	6	+	56	ALIVE(72 MONTHS)	er-pr-her+	P9_B2	Excluded
DSP-1001660009209-F-D03	Stroma	LAR	96630.3	56	Slide1_Patient9	breast	er-pr-her+	Primary9.1	IIIA	6	+	56	ALIVE(72 MONTHS)	er-pr-her+	P9_B2	Excluded
DSP-1001660009209-F-D04	Tumor	IM	24190.2	47	Slide1_Patient10	breast	T3N3aM0.1	Primary10	IIIC	10	+	47	DEAD(33 MONTHS)	tnbc	P10_B1	Inflamed
DSP-1001660009209-F-D05	Stroma	IM	126194	47	Slide1_Patient10	breast	T3N3aM0.1	Primary10	IIIC	10	+	47	DEAD(33 MONTHS)	tnbc	P10_B1	Inflamed
DSP-1001660009209-F-D06	Tumor	UNS	43390.3	47	Slide1_Patient10	breast	T3N3aM0.2	Primary10.1	IIIC	10	+	47	DEAD(33 MONTHS)	tnbc	P10_B2	Excluded
DSP-1001660009209-F-D07	Stroma	UNS	100921	47	Slide1_Patient10	breast	T3N3aM0.2	Primary10.1	IIIC	10	+	47	DEAD(33 MONTHS)	tnbc	P10_B2	Excluded
DSP-1001660009209-F-D08	Tumor	BL2	29375.1	48	Slide1_Patient1	LN	T2N3aM0	LN1	IIIC	3.5	+	48	DEAD (9 MONTHS)	tnbc	P1_L1	Excluded
DSP-1001660009209-F-D09	Stroma	BL2	98879.1	48	Slide1_Patient1	LN	T2N3aM0	LN1	IIIC	3.5	+	48	DEAD (9 MONTHS)	tnbc	P1_L1	Excluded
DSP-1001660009209-F-D10	Tumor	BL2	16907.5	48	Slide1_Patient1	LN	T2N3aM1	LN1.1	IIIC	3.5	+	48	DEAD (9 MONTHS)	tnbc	P1_L2	Excluded
DSP-1001660009209-F-D11	Stroma	BL2	135003	48	Slide1_Patient1	LN	T2N3aM1	LN1.1	IIIC	3.5	+	48	DEAD (9 MONTHS)	tnbc	P1_L2	Excluded
DSP-1001660009209-F-D12	Tumor	LAR	70190.6	34	Slide1_Patient2	LN	T2N1aM0.1	LN2	IIB	3	_	34	ALIVE (82 MONTHS)	tnbc	P2_L1	Ignored
DSP-1001660009209-F-E01	Stroma	LAR	81053.1	34	Slide1_Patient2	LN	T2N1aM0.1	LN2	IIB	3	_	34	ALIVE (82 MONTHS)	tnbc	P2_L1	Ignored
DSP-1001660009209-F-E02	Tumor	LAR	47066.3	34	Slide1_Patient2	LN	T2N1aM0.2	LN2.1	IIB	3	_	34	ALIVE (82 MONTHS)	tnbc	P2_L2	Excluded
DSP-1001660009209-F-E03	Stroma	LAR	105879	34	Slide1_Patient2	LN	T2N1aM0.2	LN2.1	IIB	3	_	34	ALIVE (82 MONTHS)	tnbc	P2_L2	Excluded
DSP-1001660009209-F-E04	Tumor	IM	22417.8	37	Slide1_Patient3	LN	T2N3aM0.3	LN3	IIB	3	_	37	ALIVE (82 MONTHS)	tnbc	P3_L1	Excluded
DSP-1001660009209-F-E05	Stroma	IM	110613	37	Slide1_Patient3	LN	T2N3aM0.3	LN3	IIB	3	_	37	ALIVE (82 MONTHS)	tnbc	P3_L1	Excluded
DSP-1001660009209-F-E06	Tumor	IM	19757.3	37	Slide1_Patient3	LN	T2N3aM0.4	LN3.1	IIB	3	_	37	ALIVE (82 MONTHS)	tnbc	P3_L2	Inflamed
DSP-1001660009209-F-E07	Stroma	IM	105180	37	Slide1_Patient3	LN	T2N3aM0.4	LN3.1	IIB	3	_	37	ALIVE (82 MONTHS)	tnbc	P3_L2	Inflamed
DSP-1001660009209-F-E08	Tumor	IM	27669.8	58	Slide1_Patient4	LN	T2N3aM0	LN4	IIIC	3.5	+	58	DEAD (9 MONTHS)	er-pr-her+	P4_L1	Excluded
DSP-1001660009209-F-E09	Stroma	IM	103064	58	Slide1_Patient4	LN	T2N3aM0	LN4	IIIC	3.5	+	58	DEAD (9 MONTHS)	er-pr-her+	P4_L1	Excluded
DSP-1001660009209-F-E10	Tumor	IM	38269.6	58	Slide1_Patient4	LN	T2N3aM0	LN4.1	IIIC	3.5	+	58	DEAD (9 MONTHS)	er-pr-her+	P4_L2	Excluded
DSP-1001660009209-F-E11	Stroma	IM	83039.7	58	Slide1_Patient4	LN	T2N3aM0	LN4.1	IIIC	3.5	+	58	DEAD (9 MONTHS)	er-pr-her+	P4_L2	Excluded
DSP-1001660009209-F-E12	Tumor	UNS	30135.5	37	Slide1_Patient5	LN	T2N3aM0	LN5	IIIC	4.5	_	37	ALIVE(78 MONTHS)	er-pr-her+	P5_L1	Excluded
DSP-1001660009209-F-F01	Stroma	UNS	115461	37	Slide1_Patient5	LN	T2N3aM0	LN5	IIIC	4.5	_	37	ALIVE(78 MONTHS)	er-pr-her+	P5_L1	Excluded
DSP-1001660009209-F-F02	Tumor	UNS	25524.9	37	Slide1_Patient5	LN	T2N3aM0	LN5.1	IIIC	4.5	_	37	ALIVE(78 MONTHS)	er-pr-her+	P5_L2	Excluded
DSP-1001660009209-F-F03	Stroma	UNS	121541	37	Slide1_Patient5	LN	T2N3aM0	LN5.1	IIIC	4.5	_	37	ALIVE(78 MONTHS)	er-pr-her+	P5_L2	Excluded
DSP-1001660009209-F-F04	Tumor	UNS	29586.3	66	Slide1_Patient6	LN	T2N2aM0.1	LN6	IIIA	5	_	66	ALIVE(75 MONTHS)	tnbc	P6_L1	Excluded
DSP-1001660009209-F-F05	Stroma	UNS	99797.2	66	Slide1_Patient6	LN	T2N2aM0.1	LN6	IIIA	5	_	66	ALIVE(75 MONTHS)	tnbc	P6_L1	Excluded
DSP-1001660009209-F-F06	Tumor	UNS	33680.1	66	Slide1_Patient6	LN	T2N2aM0.2	LN6.1	IIIA	5	_	66	ALIVE(75 MONTHS)	tnbc	P6_L2	Excluded
DSP-1001660009209-F-F07	Stroma	UNS	109784	66	Slide1_Patient6	LN	T2N2aM0.2	LN6.1	IIIA	5	_	66	ALIVE(75 MONTHS)	tnbc	P6_L2	Excluded
DSP-1001660009209-F-F08	Tumor	MSL	20319.5	51	Slide1_Patient7	LN	T2N1aM0.3	LN7	IIB	3	_	51	ALIVE(73 MONTHS)	tnbc	P7_L1	Ignored
DSP-1001660009209-F-F09	Stroma	MSL	132581	51	Slide1_Patient7	LN	T2N1aM0.3	LN7	IIB	3	_	51	ALIVE(73 MONTHS)	tnbc	P7_L1	Ignored
DSP-1001660009209-F-F10	Tumor	MSL	9386.13	51	Slide1_Patient7	LN	T2N1aM0.3	LN7	IIB	3	_	51	ALIVE(73 MONTHS)	tnbc	P7_L2	Ignored
DSP-1001660009209-F-F11	Stroma	MSL	148479	51	Slide1_Patient7	LN	T2N1aM0.3	LN7	IIB	3	_	51	ALIVE(73 MONTHS)	tnbc	P7_L2	Ignored
DSP-1001660009209-F-F12	Tumor	UNS	63092.4	41	Slide1_Patient8	LN	T2N3aM0	LN8	IIIC	3.5	_	41	ALIVE(72 MONTHS)	er-pr-her+	P8_L1	Ignored
DSP-1001660009209-F-G01	Stroma	UNS	87858.3	41	Slide1_Patient8	LN	T2N3aM0	LN8	IIIC	3.5	_	41	ALIVE(72 MONTHS)	er-pr-her+	P8_L1	Ignored
DSP-1001660009209-F-G02	Tumor	LAR	46373.2	41	Slide1_Patient8	LN	T2N3aM0	LN8.1	IIIC	3.5	_	41	ALIVE(72 MONTHS)	er-pr-her+	P8_L2	Excluded
DSP-1001660009209-F-G03	Stroma	LAR	105497	41	Slide1_Patient8	LN	T2N3aM0	LN8.1	IIIC	3.5	_	41	ALIVE(72 MONTHS)	er-pr-her+	P8_L2	Excluded
DSP-1001660009209-F-G04	Tumor	LAR	73299.7	56	Slide1_Patient9	LN	T3N2aM0	LN9	IIIA	6	+	56	ALIVE(72 MONTHS)	er-pr-her+	P9_L1	Ignored
DSP-1001660009209-F-G05	Stroma	LAR	70998	56	Slide1_Patient9	LN	T3N2aM0	LN9	IIIA	6	+	56	ALIVE(72 MONTHS)	er-pr-her+	P9_L1	Ignored
DSP-1001660009209-F-G06	Tumor	UNS	52976.8	47	Slide1_Patient10	LN	T3N3aM0.1	LN10	IIIC	10	+	47	DEAD(33 MONTHS)	tnbc	P10_L1	Excluded
DSP-1001660009209-F-G07	Stroma	UNS	99019.5	47	Slide1_Patient10	LN	T3N3aM0.1	LN10	IIIC	10	+	47	DEAD(33 MONTHS)	tnbc	P10_L1	Excluded
DSP-1001660009209-F-G08	Tumor	UNS	42613.7	47	Slide1_Patient10	LN	T3N3aM0.2	LN10.1	IIIC	10	+	47	DEAD(33 MONTHS)	tnbc	P10_L2	Excluded
DSP-1001660009209-F-G09	Stroma	UNS	111006	47	Slide1_Patient10	LN	T3N3aM0.2	LN10.1	IIIC	10	+	47	DEAD(33 MONTHS)	tnbc	P10_L2	Excluded
DSP-1001660009210-G-A11	Tumor	UNS	74569.8	37	Slide2_Patient5	breast	T2N0M0.1	Nonmetas1	IIA	2.5	-	37	ALIVE (84 MONTHS)	tnbc	P11_B1	Excluded
DSP-1001660009210-G-A12	Stroma	UNS	66843.4	37	Slide2_Patient5	breast	T2N0M0.1	Nonmetas1	IIA	2.5	-	37	ALIVE (84 MONTHS)	tnbc	P11_B1	Excluded
DSP-1001660009210-G-B01	Tumor	MSL	8878.02	37	Slide2_Patient5	breast	T2N0M0.1	Nonmetas1.1	IIA	2.5	-	37	ALIVE (84 MONTHS)	tnbc	P12_B2	Excluded
DSP-1001660009210-G-B02	Stroma	MSL	148015	37	Slide2_Patient5	breast	T2N0M0.1	Nonmetas1.1	IIA	2.5	-	37	ALIVE (84 MONTHS)	tnbc	P12_B2	Excluded
DSP-1001660009210-G-B11	Tumor	UNS	57856.7	36	Slide2_Patient8	breast	T3N0M0.1	Nonmetas2	IIB	6	-	36	ALIVE (82 MONTHS)	tnbc	P13_B1	Ignored
DSP-1001660009210-G-B12	Stroma	UNS	88899.8	36	Slide2_Patient8	breast	T3N0M0.1	Nonmetas2	IIB	6	-	36	ALIVE (82 MONTHS)	tnbc	P13_B1	Ignored
DSP-1001660009210-G-C01	Tumor	UNS	70710.4	36	Slide2_Patient8	breast	T3N0M0.2	Nonmetas2.1	IIB	6	-	36	ALIVE (82 MONTHS)	tnbc	P13_B2	Ignored
DSP-1001660009210-G-C02	Stroma	UNS	74843.6	36	Slide2_Patient8	breast	T3N0M0.2	Nonmetas2.1	IIB	6	-	36	ALIVE (82 MONTHS)	tnbc	P13_B2	Ignored
DSP-1001660009210-G-C03	Tumor	MSL	31970.3	52	Slide2_Patient9	breast	T2N2aM0.3	Primary11	IIIA	2.5	+	52	ALIVE (82 MONTHS)	tnbc	P14_B1	Excluded
DSP-1001660009210-G-C04	Stroma	MSL	117446	52	Slide2_Patient9	breast	T2N2aM0.3	Primary11	IIIA	2.5	+	52	ALIVE (82 MONTHS)	tnbc	P14_B1	Excluded
DSP-1001660009210-G-C05	Tumor	UNS	61659.5	52	Slide2_Patient9	breast	T2N2aM0.4	Primary11.1	IIIA	2.5	+	52	ALIVE (82 MONTHS)	tnbc	P14_B2	Excluded
DSP-1001660009210-G-C06	Stroma	UNS	86938	52	Slide2_Patient9	breast	T2N2aM0.4	Primary11.1	IIIA	2.5	+	52	ALIVE (82 MONTHS)	tnbc	P14_B2	Excluded
DSP-1001660009210-G-C07	Tumor	LAR	40473	40	Slide2_Patient10	breast	T2N0M0.3	Nonmetas3	IIA	4.5	+	40	ALIVE (82 MONTHS)	tnbc	P15_B1	Excluded
DSP-1001660009210-G-C08	Stroma	LAR	110798	40	Slide2_Patient10	breast	T2N0M0.3	Nonmetas3	IIA	4.5	+	40	ALIVE (82 MONTHS)	tnbc	P15_B1	Excluded
DSP-1001660009210-G-C09	Tumor	MSL	74330.8	40	Slide2_Patient10	breast	T2N0M0.4	Nonmetas3.1	IIA	4.5	+	40	ALIVE (82 MONTHS)	tnbc	P15_B2	Excluded
DSP-1001660009210-G-C10	Stroma	MSL	77559.8	40	Slide2_Patient10	breast	T2N0M0.4	Nonmetas3.1	IIA	4.5	+	40	ALIVE (82 MONTHS)	tnbc	P15_B2	Excluded
DSP-1001660009210-G-D05	Tumor	MSL	58767.6	60	Slide2_Patient13	breast	T2N0M0.5	Nonmetas4	IIA	2.5	+	60	ALIVE (79 MONTHS)	tnbc	P16_B1	Ignored
DSP-1001660009210-G-D06	Stroma	MSL	85941.8	60	Slide2_Patient13	breast	T2N0M0.5	Nonmetas4	IIA	2.5	+	60	ALIVE (79 MONTHS)	tnbc	P16_B1	Ignored
DSP-1001660009210-G-D07	Tumor	LAR	21116.8	60	Slide2_Patient13	breast	T2N0M0.6	Nonmetas4.1	IIA	2.5	+	60	ALIVE (79 MONTHS)	tnbc	P16_B2	Excluded
DSP-1001660009210-G-D08	Stroma	LAR	129332	60	Slide2_Patient13	breast	T2N0M0.6	Nonmetas4.1	IIA	2.5	+	60	ALIVE (79 MONTHS)	tnbc	P16_B2	Excluded
DSP-1001660009210-G-F07	Tumor	LAR	93722.2	40	Slide2_Patient19	breast	T3N0M0.3	Nonmetas5	IIB	5.5	+	40	ALIVE (77 MONTHS)	tnbc	P17_B2	Excluded
DSP-1001660009210-G-F08	Stroma	LAR	61701.1	40	Slide2_Patient19	breast	T3N0M0.3	Nonmetas5	IIB	5.5	+	40	ALIVE (77 MONTHS)	tnbc	P17_B2	Excluded
DSP-1001660009210-G-G03	Tumor	MSL	79646.8	45	Slide2_Patient22	breast	T2N0M0.7	Nonmetas6	IIA	3.5	_	45	ALIVE (77 MONTHS)	tnbc	P18_B1	Excluded
DSP-1001660009210-G-G04	Stroma	MSL	68431	45	Slide2_Patient22	breast	T2N0M0.7	Nonmetas6	IIA	3.5	_	45	ALIVE (77 MONTHS)	tnbc	P18_B1	Excluded
DSP-1001660009210-G-G05	Tumor	MSL	87052.3	45	Slide2_Patient22	breast	T2N0M0.8	Nonmetas6.1	IIA	3.5	_	45	ALIVE (77 MONTHS)	tnbc	P18_B2	Excluded
DSP-1001660009210-G-G06	Stroma	MSL	55152.4	45	Slide2_Patient22	breast	T2N0M0.8	Nonmetas6.1	IIA	3.5	_	45	ALIVE (77 MONTHS)	tnbc	P18_B2	Excluded
DSP-1001660009211-H-A04	Tumor	LAR	46921.4	52	Slide2_Patient28	breast	T2N1aM0.5	Primary13	IIB	5	_	52	ALIVE (75 MONTHS)	tnbc	P19_B1	Ignored
DSP-1001660009211-H-A05	Stroma	LAR	102994	52	Slide2_Patient28	breast	T2N1aM0.5	Primary13	IIB	5	_	52	ALIVE (75 MONTHS)	tnbc	P19_B1	Ignored
DSP-1001660009211-H-A06	Tumor	LAR	49053.1	52	Slide2_Patient28	breast	T2N1aM0.6	Primary13.1	IIB	5	_	52	ALIVE (75 MONTHS)	tnbc	P19_B2	Ignored
DSP-1001660009211-H-A07	Stroma	LAR	101679	52	Slide2_Patient28	breast	T2N1aM0.6	Primary13.1	IIB	5	_	52	ALIVE (75 MONTHS)	tnbc	P19_B2	Ignored
DSP-1001660009211-H-A08	Tumor	UNS	40650.4	52	Slide2_Patient28	breast	T2N1aM0.7	Primary13.2	IIB	5	_	52	ALIVE (75 MONTHS)	tnbc	P19_B3	Inflamed
DSP-1001660009211-H-A09	Stroma	UNS	97486.7	52	Slide2_Patient28	breast	T2N1aM0.7	Primary13.2	IIB	5	_	52	ALIVE (75 MONTHS)	tnbc	P19_B3	Inflamed
DSP-1001660009210-G-F09	Tumor	BL2	70514.9	51	Slide2_Patient20	breast	T2N1aM0.4	Primary12	IIB	2.5	-	51	ALIVE(77 MONTHS)	tnbc	P20_B1	Excluded
DSP-1001660009210-G-F10	Stroma	BL2	78080	51	Slide2_Patient20	breast	T2N1aM0.4	Primary12	IIB	2.5	-	51	ALIVE(77 MONTHS)	tnbc	P20_B1	Excluded
